# Supplementary material for: Significance of Concurrent Chemoradiotherapy as Primary Treatment in Patients with Metastatic Cervical Cancer
Source: Curr Oncol. 2021 Apr 29;28(3):1663–72. doi: 10.3390/curroncol28030155 (PMC8161771; doi:10.3390/curroncol28030155)
Supplement: Supplementary file 1 [file curroncol-28-00155-s001.zip]

Archive with 1 entries (1 files):
- curroncol-1168815-supplementary.pdf
